# Supplementary material for: In situ tracking and characterisation of scorpionate ligands via11B-NMR spectroscopy
Source: RSC Adv. 2021 Apr 30;11(27):16158–60. doi: 10.1039/d0ra10826j (PMC9030394; doi:10.1039/d0ra10826j)
Supplement: RA-011-D0RA10826J-s002 [file RA-011-D0RA10826J-s002.cif]

# Electronic Supplementary Material (ESI) for RSC Advances.
# This journal is © The Royal Society of Chemistry 2021

####################################################################### 
# 
# This file contains crystal structure data downloaded from the 
# Cambridge Structural Database (CSD) hosted by the Cambridge 
# Crystallographic Data Centre (CCDC).
# 
# Full information about CCDC data access policies and citation 
# guidelines are available at http://www.ccdc.cam.ac.uk/access/V1 
# 
# Audit and citation data items may have been added by the CCDC. 
# Please retain this information to preserve the provenance of 
# this file and to allow appropriate attribution of the data. 
# 
#######################################################################

data_Jarrod_[KTpPh(MeCN)3]_200609
_database_code_depnum_ccdc_archive 'CCDC 2048588'
loop_
_audit_author_name
_audit_author_address
'Scott Andrew Sulway'
;The University of New South Wales
Australia
;
_audit_update_record             
;
2020-12-07 deposited with the CCDC.	2021-04-26 downloaded from the CCDC.
;
_audit_creation_date             2020-11-27
_audit_creation_method           
;
Olex2 1.2
(compiled 2018.05.29 svn.r3508 for OlexSys, GUI svn.r5506)
;
_shelx_SHELXL_version_number     2016/6
_chemical_name_common            ?
_chemical_name_systematic        ?
_chemical_formula_moiety         'C33 H31 B1 K1 N9'
_chemical_formula_sum            'C33 H31 B K N9'
_chemical_formula_weight         603.58
_chemical_melting_point          ?
loop_
_atom_type_symbol
_atom_type_description
_atom_type_scat_dispersion_real
_atom_type_scat_dispersion_imag
_atom_type_scat_source
C C 0.0033 0.0016 'International Tables Vol C Tables 4.2.6.8 and 6.1.1.4'
H H 0.0000 0.0000 'International Tables Vol C Tables 4.2.6.8 and 6.1.1.4'
B B 0.0013 0.0007 'International Tables Vol C Tables 4.2.6.8 and 6.1.1.4'
K K 0.2009 0.2494 'International Tables Vol C Tables 4.2.6.8 and 6.1.1.4'
N N 0.0061 0.0033 'International Tables Vol C Tables 4.2.6.8 and 6.1.1.4'

_shelx_space_group_comment       
;
The symmetry employed for this shelxl refinement is uniquely defined
by the following loop, which should always be used as a source of
symmetry information in preference to the above space-group names.
They are only intended as comments.
;
_space_group_crystal_system      trigonal
_space_group_IT_number           147
_space_group_name_H-M_alt        'P -3'
_space_group_name_Hall           '-P 3'
loop_
_space_group_symop_operation_xyz
'x, y, z'
'-y, x-y, z'
'-x+y, -x, z'
'-x, -y, -z'
'y, -x+y, -z'
'x-y, x, -z'

_cell_length_a                   15.2163(6)
_cell_length_b                   15.2163(6)
_cell_length_c                   8.1910(4)
_cell_angle_alpha                90
_cell_angle_beta                 90
_cell_angle_gamma                120
_cell_volume                     1642.42(15)
_cell_formula_units_Z            2
_cell_measurement_reflns_used    9870
_cell_measurement_temperature    273.15
_cell_measurement_theta_max      23.51
_cell_measurement_theta_min      2.49
_shelx_estimated_absorpt_T_max   0.980
_shelx_estimated_absorpt_T_min   0.943
_exptl_absorpt_coefficient_mu    0.199
_exptl_absorpt_correction_T_max  0.7455
_exptl_absorpt_correction_T_min  0.5836
_exptl_absorpt_correction_type   none
_exptl_absorpt_process_details   
;
SADABS-2016/2 (Bruker,2016/2) was used for absorption correction.
wR2(int) was 0.1362 before and 0.0777 after correction.
The Ratio of minimum to maximum transmission is 0.7828.
The \l/2 correction factor is Not present.
;
_exptl_absorpt_special_details   ?
_exptl_crystal_colour            'clear light colourless'
_exptl_crystal_colour_lustre     clear
_exptl_crystal_colour_modifier   light
_exptl_crystal_colour_primary    colourless
_exptl_crystal_density_diffrn    1.220
_exptl_crystal_density_meas      ?
_exptl_crystal_density_method    ?
_exptl_crystal_description       rhombohedral
_exptl_crystal_F_000             632
_exptl_crystal_size_max          0.3
_exptl_crystal_size_mid          0.1
_exptl_crystal_size_min          0.1
_exptl_transmission_factor_max   ?
_exptl_transmission_factor_min   ?
_diffrn_reflns_av_R_equivalents  0.0677
_diffrn_reflns_av_unetI/netI     0.0213
_diffrn_reflns_Laue_measured_fraction_full 0.999
_diffrn_reflns_Laue_measured_fraction_max 0.998
_diffrn_reflns_limit_h_max       19
_diffrn_reflns_limit_h_min       -19
_diffrn_reflns_limit_k_max       19
_diffrn_reflns_limit_k_min       -19
_diffrn_reflns_limit_l_max       10
_diffrn_reflns_limit_l_min       -10
_diffrn_reflns_number            62318
_diffrn_reflns_point_group_measured_fraction_full 0.999
_diffrn_reflns_point_group_measured_fraction_max 0.998
_diffrn_reflns_theta_full        25.242
_diffrn_reflns_theta_max         27.175
_diffrn_reflns_theta_min         2.487
_diffrn_ambient_temperature      273.15
_diffrn_detector_area_resol_mean ?
_diffrn_measured_fraction_theta_full 0.999
_diffrn_measured_fraction_theta_max 0.998
_diffrn_measurement_device_type  'Bruker APEX-II CCD'
_diffrn_measurement_method       '\f and \w scans'
_diffrn_radiation_type           MoK\a
_diffrn_radiation_wavelength     0.71073
_diffrn_source                   ?
_diffrn_standards_number         0
_reflns_Friedel_coverage         0.000
_reflns_Friedel_fraction_full    .
_reflns_Friedel_fraction_max     .
_reflns_number_gt                1880
_reflns_number_total             2445
_reflns_special_details          
;
 Reflections were merged by SHELXL according to the crystal
 class for the calculation of statistics and refinement.
 
 _reflns_Friedel_fraction is defined as the number of unique
 Friedel pairs measured divided by the number that would be
 possible theoretically, ignoring centric projections and
 systematic absences.
;
_reflns_threshold_expression     'I > 2\s(I)'
_computing_cell_refinement       'SAINT v8.37A (Bruker, 2015)'
_computing_data_collection       ?
_computing_data_reduction        'SAINT v8.37A (Bruker, 2015)'
_computing_molecular_graphics    'Olex2 (Dolomanov et al., 2009)'
_computing_publication_material  'Olex2 (Dolomanov et al., 2009)'
_computing_structure_refinement  'ShelXL (Sheldrick, 2015)'
_computing_structure_solution    'SHELXT 2018/2 (Sheldrick, 2018)'
_refine_diff_density_max         0.284
_refine_diff_density_min         -0.593
_refine_diff_density_rms         0.039
_refine_ls_extinction_coef       0.199
_refine_ls_extinction_method     none
_refine_ls_goodness_of_fit_ref   1.095
_refine_ls_hydrogen_treatment    constr
_refine_ls_matrix_type           full
_refine_ls_number_parameters     154
_refine_ls_number_reflns         2445
_refine_ls_number_restraints     3
_refine_ls_R_factor_all          0.0646
_refine_ls_R_factor_gt           0.0466
_refine_ls_restrained_S_all      1.096
_refine_ls_shift/su_max          0.000
_refine_ls_shift/su_mean         0.000
_refine_ls_structure_factor_coef Fsqd
_refine_ls_weighting_details     
'w=1/[\s^2^(Fo^2^)+(0.0562P)^2^+0.6135P] where P=(Fo^2^+2Fc^2^)/3'
_refine_ls_weighting_scheme      calc
_refine_ls_wR_factor_gt          0.1219
_refine_ls_wR_factor_ref         0.1354
_refine_special_details          ?
_olex2_refinement_description    
;
1. Fixed Uiso
 At 1.2 times of:
  All B(H) groups, All C(H) groups
 At 1.5 times of:
  All C(H,H,H) groups
2. Restrained distances
 N3-C11 \\sim N3-C11A
 with sigma of 0.02
 C11-C12 \\sim C11A-C12A
 with sigma of 0.02
 N3-C12 \\sim N3-C12A
 with sigma of 0.04
3. Others
 Sof(C11A)=Sof(C12A)=Sof(H12D)=Sof(H12E)=Sof(H12F)=1-FVAR(1)
 Sof(C11)=Sof(C12)=Sof(H12A)=Sof(H12B)=Sof(H12C)=FVAR(1)
4.a Ternary CH refined with riding coordinates:
 B1(H1A)
4.b Aromatic/amide H refined with riding coordinates:
 C9(H9), C2(H2), C5(H5), C1(H1), C8(H8), C7(H7), C6(H6)
4.c Idealised Me refined as rotating group:
 C12(H12A,H12B,H12C), C12A(H12D,H12E,H12F)
;
_atom_sites_solution_hydrogens   geom
_atom_sites_solution_primary     ?
_atom_sites_solution_secondary   ?
loop_
_atom_site_label
_atom_site_type_symbol
_atom_site_fract_x
_atom_site_fract_y
_atom_site_fract_z
_atom_site_U_iso_or_equiv
_atom_site_adp_type
_atom_site_occupancy
_atom_site_site_symmetry_order
_atom_site_calc_flag
_atom_site_refinement_flags_posn
_atom_site_refinement_flags_adp
_atom_site_refinement_flags_occupancy
_atom_site_disorder_assembly
_atom_site_disorder_group
K1 K 0.333333 0.666667 0.31234(9) 0.0498(2) Uani 1 3 d S T P A .
N2 N 0.48157(11) 0.73166(11) 0.56218(17) 0.0393(3) Uani 1 1 d . . . . .
N1 N 0.44394(11) 0.70462(11) 0.71632(17) 0.0395(3) Uani 1 1 d . . . . .
C3 C 0.58030(13) 0.76025(12) 0.5720(2) 0.0392(4) Uani 1 1 d . . . . .
C4 C 0.64828(13) 0.79894(13) 0.4302(2) 0.0408(4) Uani 1 1 d . . . . .
C9 C 0.62314(16) 0.83411(15) 0.2917(2) 0.0516(5) Uani 1 1 d . . . . .
H9 H 0.561078 0.832073 0.287012 0.062 Uiso 1 1 calc R . . . .
C2 C 0.60572(15) 0.75093(17) 0.7323(3) 0.0545(5) Uani 1 1 d . . . . .
H2 H 0.668840 0.765100 0.771443 0.065 Uiso 1 1 calc R . . . .
C5 C 0.74207(16) 0.80380(16) 0.4333(3) 0.0557(5) Uani 1 1 d . . . . .
H5 H 0.760616 0.780549 0.524721 0.067 Uiso 1 1 calc R . . . .
C1 C 0.51830(15) 0.71667(16) 0.8188(3) 0.0525(5) Uani 1 1 d . . . . .
H1 H 0.511102 0.703714 0.930439 0.063 Uiso 1 1 calc R . . . .
C8 C 0.6887(2) 0.87205(18) 0.1609(3) 0.0652(6) Uani 1 1 d . . . . .
H8 H 0.670418 0.894852 0.068682 0.078 Uiso 1 1 calc R . . . .
C7 C 0.7810(2) 0.87630(19) 0.1662(3) 0.0748(7) Uani 1 1 d . . . . .
H7 H 0.825131 0.901832 0.077758 0.090 Uiso 1 1 calc R . . . .
C6 C 0.8079(2) 0.8426(2) 0.3028(3) 0.0742(7) Uani 1 1 d . . . . .
H6 H 0.870627 0.846009 0.307262 0.089 Uiso 1 1 calc R . . . .
B1 B 0.333333 0.666667 0.7687(4) 0.0398(7) Uani 1 3 d S T P . .
H1A H 0.333334 0.666667 0.888373 0.048 Uiso 1 3 calc RS T P . .
N3 N 0.4235(2) 0.8701(2) 0.1890(3) 0.0844(7) Uani 1 1 d D . . . .
C11 C 0.4267(12) 0.9415(9) 0.231(3) 0.065(3) Uani 0.52(3) 1 d D . . A 1
C12 C 0.4605(8) 1.0365(8) 0.330(3) 0.109(4) Uani 0.52(3) 1 d D . . A 1
H12A H 0.530466 1.084006 0.307460 0.163 Uiso 0.52(3) 1 calc GR . . A 1
H12B H 0.452802 1.019677 0.444481 0.163 Uiso 0.52(3) 1 calc GR . . A 1
H12C H 0.419751 1.066262 0.302857 0.163 Uiso 0.52(3) 1 calc GR . . A 1
C11A C 0.4508(13) 0.9484(10) 0.227(4) 0.072(4) Uani 0.48(3) 1 d D . . A 2
C12A C 0.4477(13) 1.0439(8) 0.226(4) 0.121(6) Uani 0.48(3) 1 d D . . A 2
H12D H 0.485331 1.084352 0.134196 0.181 Uiso 0.48(3) 1 calc GR . . A 2
H12E H 0.477264 1.080739 0.325143 0.181 Uiso 0.48(3) 1 calc GR . . A 2
H12F H 0.378549 1.028654 0.218454 0.181 Uiso 0.48(3) 1 calc GR . . A 2

loop_
_atom_site_aniso_label
_atom_site_aniso_U_11
_atom_site_aniso_U_22
_atom_site_aniso_U_33
_atom_site_aniso_U_23
_atom_site_aniso_U_13
_atom_site_aniso_U_12
K1 0.0474(3) 0.0474(3) 0.0545(5) 0.000 0.000 0.02371(14)
N2 0.0378(8) 0.0413(8) 0.0395(8) -0.0016(6) -0.0028(6) 0.0202(6)
N1 0.0398(8) 0.0407(8) 0.0374(8) 0.0007(6) -0.0031(6) 0.0198(6)
C3 0.0370(9) 0.0343(8) 0.0470(10) -0.0018(7) -0.0039(7) 0.0183(7)
C4 0.0405(9) 0.0319(8) 0.0483(10) -0.0043(7) -0.0010(7) 0.0169(7)
C9 0.0475(11) 0.0495(11) 0.0518(12) 0.0001(9) -0.0038(9) 0.0196(9)
C2 0.0409(10) 0.0695(13) 0.0534(12) 0.0067(10) -0.0085(8) 0.0280(10)
C5 0.0527(11) 0.0529(11) 0.0702(14) 0.0101(10) 0.0089(10) 0.0329(10)
C1 0.0477(11) 0.0649(13) 0.0432(10) 0.0076(9) -0.0070(8) 0.0269(10)
C8 0.0758(16) 0.0590(13) 0.0515(13) 0.0044(10) 0.0022(11) 0.0267(12)
C7 0.0825(17) 0.0671(15) 0.0753(17) 0.0112(12) 0.0341(13) 0.0378(14)
C6 0.0672(15) 0.0751(16) 0.0956(19) 0.0206(14) 0.0296(13) 0.0472(13)
B1 0.0412(11) 0.0412(11) 0.0371(17) 0.000 0.000 0.0206(5)
N3 0.0844(16) 0.0764(16) 0.0978(18) -0.0118(13) -0.0231(13) 0.0443(14)
C11 0.025(6) 0.060(5) 0.110(6) 0.013(4) 0.014(6) 0.021(4)
C12 0.087(5) 0.045(4) 0.172(11) -0.008(5) 0.023(7) 0.016(3)
C11A 0.025(7) 0.050(4) 0.134(7) 0.004(4) 0.012(7) 0.013(3)
C12A 0.121(8) 0.071(5) 0.180(16) 0.035(7) 0.069(10) 0.055(5)

_geom_special_details            
;
 All esds (except the esd in the dihedral angle between two l.s. planes)
 are estimated using the full covariance matrix.  The cell esds are taken
 into account individually in the estimation of esds in distances, angles
 and torsion angles; correlations between esds in cell parameters are only
 used when they are defined by crystal symmetry.  An approximate (isotropic)
 treatment of cell esds is used for estimating esds involving l.s. planes.
;
loop_
_geom_bond_atom_site_label_1
_geom_bond_atom_site_label_2
_geom_bond_distance
_geom_bond_site_symmetry_2
_geom_bond_publ_flag
K1 N2 2.8325(15) 2_665 ?
K1 N2 2.8325(15) 3_565 ?
K1 N2 2.8325(15) . ?
K1 N3 2.870(3) 2_665 ?
K1 N3 2.870(3) 3_565 ?
K1 N3 2.870(3) . ?
N2 N1 1.362(2) . ?
N2 C3 1.341(2) . ?
N1 C1 1.346(2) . ?
N1 B1 1.5422(17) . ?
C3 C4 1.469(3) . ?
C3 C2 1.396(3) . ?
C4 C9 1.387(3) . ?
C4 C5 1.392(3) . ?
C9 H9 0.9300 . ?
C9 C8 1.379(3) . ?
C2 H2 0.9300 . ?
C2 C1 1.360(3) . ?
C5 H5 0.9300 . ?
C5 C6 1.380(3) . ?
C1 H1 0.9300 . ?
C8 H8 0.9300 . ?
C8 C7 1.374(4) . ?
C7 H7 0.9300 . ?
C7 C6 1.376(4) . ?
C6 H6 0.9300 . ?
B1 H1A 0.9800 . ?
N3 C11 1.116(9) . ?
N3 C11A 1.093(10) . ?
C11 C12 1.509(13) . ?
C12 H12A 0.9600 . ?
C12 H12B 0.9600 . ?
C12 H12C 0.9600 . ?
C11A C12A 1.477(14) . ?
C12A H12D 0.9600 . ?
C12A H12E 0.9600 . ?
C12A H12F 0.9600 . ?

loop_
_geom_angle_atom_site_label_1
_geom_angle_atom_site_label_2
_geom_angle_atom_site_label_3
_geom_angle
_geom_angle_site_symmetry_1
_geom_angle_site_symmetry_3
_geom_angle_publ_flag
N2 K1 N2 73.56(5) 2_665 3_565 ?
N2 K1 N2 73.56(5) 2_665 . ?
N2 K1 N2 73.56(5) 3_565 . ?
N2 K1 N3 81.80(6) 2_665 . ?
N2 K1 N3 81.80(6) . 3_565 ?
N2 K1 N3 153.56(7) 2_665 3_565 ?
N2 K1 N3 90.58(6) . . ?
N2 K1 N3 90.58(6) 2_665 2_665 ?
N2 K1 N3 90.58(6) 3_565 3_565 ?
N2 K1 N3 81.80(6) 3_565 2_665 ?
N2 K1 N3 153.56(7) . 2_665 ?
N2 K1 N3 153.56(7) 3_565 . ?
N3 K1 N3 108.31(6) . 3_565 ?
N3 K1 N3 108.31(6) 2_665 . ?
N3 K1 N3 108.31(6) 2_665 3_565 ?
N1 N2 K1 115.03(10) . . ?
C3 N2 K1 136.37(11) . . ?
C3 N2 N1 106.01(14) . . ?
N2 N1 B1 125.90(17) . . ?
C1 N1 N2 109.83(15) . . ?
C1 N1 B1 124.27(18) . . ?
N2 C3 C4 122.19(16) . . ?
N2 C3 C2 110.24(16) . . ?
C2 C3 C4 127.53(16) . . ?
C9 C4 C3 121.78(17) . . ?
C9 C4 C5 117.89(18) . . ?
C5 C4 C3 120.31(17) . . ?
C4 C9 H9 119.5 . . ?
C8 C9 C4 121.0(2) . . ?
C8 C9 H9 119.5 . . ?
C3 C2 H2 127.4 . . ?
C1 C2 C3 105.17(16) . . ?
C1 C2 H2 127.4 . . ?
C4 C5 H5 119.5 . . ?
C6 C5 C4 121.0(2) . . ?
C6 C5 H5 119.5 . . ?
N1 C1 C2 108.74(18) . . ?
N1 C1 H1 125.6 . . ?
C2 C1 H1 125.6 . . ?
C9 C8 H8 119.9 . . ?
C7 C8 C9 120.3(2) . . ?
C7 C8 H8 119.9 . . ?
C8 C7 H7 120.1 . . ?
C8 C7 C6 119.7(2) . . ?
C6 C7 H7 120.1 . . ?
C5 C6 H6 119.9 . . ?
C7 C6 C5 120.1(2) . . ?
C7 C6 H6 119.9 . . ?
N1 B1 N1 112.57(12) 2_665 . ?
N1 B1 N1 112.57(12) 3_565 . ?
N1 B1 N1 112.57(12) 2_665 3_565 ?
N1 B1 H1A 106.2 2_665 . ?
N1 B1 H1A 106.2 . . ?
N1 B1 H1A 106.2 3_565 . ?
C11 N3 K1 135.0(13) . . ?
C11A N3 K1 142.3(17) . . ?
N3 C11 C12 158(2) . . ?
C11 C12 H12A 109.5 . . ?
C11 C12 H12B 109.5 . . ?
C11 C12 H12C 109.5 . . ?
H12A C12 H12B 109.5 . . ?
H12A C12 H12C 109.5 . . ?
H12B C12 H12C 109.5 . . ?
N3 C11A C12A 153(3) . . ?
C11A C12A H12D 109.5 . . ?
C11A C12A H12E 109.5 . . ?
C11A C12A H12F 109.5 . . ?
H12D C12A H12E 109.5 . . ?
H12D C12A H12F 109.5 . . ?
H12E C12A H12F 109.5 . . ?

loop_
_geom_torsion_atom_site_label_1
_geom_torsion_atom_site_label_2
_geom_torsion_atom_site_label_3
_geom_torsion_atom_site_label_4
_geom_torsion
_geom_torsion_site_symmetry_1
_geom_torsion_site_symmetry_2
_geom_torsion_site_symmetry_3
_geom_torsion_site_symmetry_4
_geom_torsion_publ_flag
K1 N2 N1 C1 164.98(12) . . . . ?
K1 N2 N1 B1 -15.56(17) . . . . ?
K1 N2 C3 C4 22.7(2) . . . . ?
K1 N2 C3 C2 -159.53(14) . . . . ?
K1 N3 C11 C12 77(5) . . . . ?
K1 N3 C11A C12A -117(5) . . . . ?
N2 N1 C1 C2 -0.6(2) . . . . ?
N2 N1 B1 N1 75.3(2) . . . 3_565 ?
N2 N1 B1 N1 -53.2(2) . . . 2_665 ?
N2 C3 C4 C9 17.9(3) . . . . ?
N2 C3 C4 C5 -163.88(17) . . . . ?
N2 C3 C2 C1 -0.7(2) . . . . ?
N1 N2 C3 C4 -177.44(15) . . . . ?
N1 N2 C3 C2 0.3(2) . . . . ?
C3 N2 N1 C1 0.17(19) . . . . ?
C3 N2 N1 B1 179.63(13) . . . . ?
C3 C4 C9 C8 178.71(18) . . . . ?
C3 C4 C5 C6 -178.2(2) . . . . ?
C3 C2 C1 N1 0.8(2) . . . . ?
C4 C3 C2 C1 176.92(17) . . . . ?
C4 C9 C8 C7 -0.5(3) . . . . ?
C4 C5 C6 C7 -0.7(4) . . . . ?
C9 C4 C5 C6 0.1(3) . . . . ?
C9 C8 C7 C6 -0.1(4) . . . . ?
C2 C3 C4 C9 -159.5(2) . . . . ?
C2 C3 C4 C5 18.7(3) . . . . ?
C5 C4 C9 C8 0.4(3) . . . . ?
C1 N1 B1 N1 -105.3(3) . . . 3_565 ?
C1 N1 B1 N1 126.2(2) . . . 2_665 ?
C8 C7 C6 C5 0.6(4) . . . . ?
B1 N1 C1 C2 179.91(15) . . . . ?

_shelx_res_file                  
;
TITL jarrod_dytpph2_200609_0ma_a.res in P-3
    jarrod_dytpph2_200609_0ma.res
    created by SHELXL-2016/6 at 11:00:48 on 27-Nov-2020
REM Old TITL Jarrod_DyTpPh2_200609_0ma in P-3
REM SHELXT solution in P-3: R1 0.173, Rweak 0.013, Alpha 0.027
REM <I/s> 0.000 for 0 systematic absences, Orientation as input
REM Formula found by SHELXT: C42 B Cl
CELL 0.71073 15.2163 15.2163 8.191 90 90 120
ZERR 2 0.0006 0.0006 0.0004 0 0 0
LATT 1
SYMM -Y,+X-Y,+Z
SYMM +Y-X,-X,+Z
SFAC C H B K N
UNIT 66 62 2 2 18
SADI N3 C11 N3 C11A
SADI C11 C12 C11A C12A
SADI 0.04 N3 C12 N3 C12A

L.S. 20
PLAN  10
SIZE 0.1 0.3 0.1
TEMP 0
CONF
BOND
LIST 6
MORE -1
BOND $H
fmap 2
acta
OMIT 0 1 0
REM <olex2.extras>
REM <HklSrc "%.\\Jarrod_DyTpPh2_200609_0ma.hkl">
REM </olex2.extras>

WGHT    0.056200    0.613500
FVAR       0.61799   0.51965
K1    4    0.333333    0.666667    0.312341    10.33333    0.04742    0.04742 =
         0.05449    0.00000    0.00000    0.02371
N2    5    0.481574    0.731665    0.562183    11.00000    0.03779    0.04125 =
         0.03950   -0.00157   -0.00285    0.02020
N1    5    0.443937    0.704616    0.716322    11.00000    0.03984    0.04073 =
         0.03739    0.00067   -0.00307    0.01983
C3    1    0.580296    0.760246    0.572010    11.00000    0.03703    0.03432 =
         0.04695   -0.00180   -0.00392    0.01828
C4    1    0.648276    0.798939    0.430204    11.00000    0.04049    0.03186 =
         0.04834   -0.00431   -0.00103    0.01686
C9    1    0.623138    0.834111    0.291703    11.00000    0.04748    0.04948 =
         0.05182    0.00010   -0.00384    0.01964
AFIX  43
H9    2    0.561078    0.832073    0.287012    11.00000   -1.20000
AFIX   0
C2    1    0.605719    0.750933    0.732265    11.00000    0.04092    0.06951 =
         0.05340    0.00668   -0.00851    0.02795
AFIX  43
H2    2    0.668840    0.765100    0.771443    11.00000   -1.20000
AFIX   0
C5    1    0.742069    0.803799    0.433341    11.00000    0.05266    0.05288 =
         0.07022    0.01007    0.00891    0.03287
AFIX  43
H5    2    0.760616    0.780549    0.524721    11.00000   -1.20000
AFIX   0
C1    1    0.518297    0.716670    0.818837    11.00000    0.04771    0.06490 =
         0.04319    0.00760   -0.00704    0.02686
AFIX  43
H1    2    0.511102    0.703714    0.930439    11.00000   -1.20000
AFIX   0
C8    1    0.688732    0.872050    0.160869    11.00000    0.07584    0.05895 =
         0.05153    0.00436    0.00217    0.02674
AFIX  43
H8    2    0.670418    0.894852    0.068682    11.00000   -1.20000
AFIX   0
C7    1    0.781029    0.876299    0.166162    11.00000    0.08249    0.06712 =
         0.07530    0.01122    0.03412    0.03784
AFIX  43
H7    2    0.825131    0.901832    0.077758    11.00000   -1.20000
AFIX   0
C6    1    0.807926    0.842611    0.302838    11.00000    0.06725    0.07510 =
         0.09559    0.02063    0.02962    0.04717
AFIX  43
H6    2    0.870627    0.846009    0.307262    11.00000   -1.20000
AFIX   0
B1    3    0.333333    0.666667    0.768730    10.33333    0.04119    0.04119 =
         0.03713    0.00000    0.00000    0.02059
AFIX  13
H1A   2    0.333334    0.666667    0.888373    10.33333   -1.20000
AFIX   0
N3    5    0.423461    0.870114    0.189012    11.00000    0.08438    0.07636 =
         0.09783   -0.01182   -0.02305    0.04427
PART 1
C11   1    0.426733    0.941514    0.230750    21.00000    0.02536    0.06030 =
         0.11002    0.01325    0.01408    0.02131
C12   1    0.460511    1.036506    0.330458    21.00000    0.08670    0.04491 =
         0.17183   -0.00793    0.02256    0.01615
AFIX 137
H12A  2    0.530466    1.084006    0.307460    21.00000   -1.50000
H12B  2    0.452802    1.019677    0.444481    21.00000   -1.50000
H12C  2    0.419751    1.066262    0.302857    21.00000   -1.50000
AFIX   0
PART 0
PART 2
C11A  1    0.450849    0.948425    0.227243   -21.00000    0.02474    0.04964 =
         0.13372    0.00445    0.01158    0.01345
C12A  1    0.447725    1.043899    0.226165   -21.00000    0.12080    0.07119 =
         0.18042    0.03543    0.06918    0.05512
AFIX 137
H12D  2    0.485331    1.084352    0.134196   -21.00000   -1.50000
H12E  2    0.477264    1.080739    0.325143   -21.00000   -1.50000
H12F  2    0.378549    1.028654    0.218454   -21.00000   -1.50000
AFIX   0
HKLF 4


REM  jarrod_dytpph2_200609_0ma_a.res in P-3
REM R1 =  0.0466 for    1880 Fo > 4sig(Fo)  and  0.0646 for all    2445 data
REM    154 parameters refined using      3 restraints

END

WGHT      0.0562      0.6135

REM Highest difference peak  0.284,  deepest hole -0.593,  1-sigma level  0.039
Q1    1   0.3333  0.6667  0.4247  10.33333  0.05    0.28
Q2    1   0.6141  0.7823  0.5005  11.00000  0.05    0.19
Q3    1   0.6280  0.7971  0.3513  11.00000  0.05    0.19
Q4    1   0.3899  0.8762  0.1657  11.00000  0.05    0.19
Q5    1   0.4406  0.7095  0.4891  11.00000  0.05    0.18
Q6    1   0.6044  0.7891  0.6596  11.00000  0.05    0.18
Q7    1   0.7451  0.8998  0.1745  11.00000  0.05    0.17
Q8    1   0.5856  0.7290  0.6266  11.00000  0.05    0.17
Q9    1   0.4547  0.7167  0.6370  11.00000  0.05    0.17
Q10   1   0.5375  0.7552  0.5782  11.00000  0.05    0.16
;
_shelx_res_checksum              17328
_olex2_submission_special_instructions 'No special instructions were received'
_exptl_crystal_recrystallization_method 
'Re-crystallisation from solvent: Acetonitrile'
